# Supplementary material for: Contributions to the knowledge of Albanian Chrysomelidae (Coleoptera), with the redescription of Luperus flaviceps Apfelbeck, 1912
Source: Zookeys. 2026 Jul 21;1285:167–85. doi: 10.3897/zookeys.1285.189385 (PMC13416817; doi:10.3897/zookeys.1285.189385)
Supplement: XML Treatment for Luperus flaviceps [file zookeys.1285.189385-treatment1.xml]

<!DOCTYPE tp:taxon-treatment
  PUBLIC "-//TaxonX//DTD Taxonomic Treatment Publishing DTD v0 20100105//EN" "tax-treatment-NSO.dtd">
<tp:taxon-treatment xmlns:tp="http://www.plazi.org/taxpub"><tp:treatment-meta><kwd-group><label>Taxon classification</label><kwd>
                <named-content content-type="kingdom">Animalia</named-content>
              </kwd><kwd>
                <named-content content-type="order">Coleoptera</named-content>
              </kwd><kwd>
                <named-content content-type="family">Chrysomelidae</named-content>
              </kwd></kwd-group><mixed-citation publication-type="journal"><person-group><name><surname>Magoga</surname><given-names>Giulia</given-names></name><name><surname>Andreeva</surname><given-names>Alevtina</given-names></name><name><surname>Costagliola</surname><given-names>Paola</given-names></name><name><surname>Cardinale</surname><given-names>Marilù</given-names></name><name><surname>Brunetti</surname><given-names>Matteo</given-names></name><name><surname>Montagna</surname><given-names>Matteo</given-names></name></person-group><article-title>Contributions to the knowledge of Albanian <tp:taxon-name><tp:taxon-name-part taxon-name-part-type="family" reg="Chrysomelidae">Chrysomelidae</tp:taxon-name-part></tp:taxon-name> (<tp:taxon-name><tp:taxon-name-part taxon-name-part-type="order" reg="Coleoptera">Coleoptera</tp:taxon-name-part></tp:taxon-name>), with the redescription of <italic><tp:taxon-name><tp:taxon-name-part taxon-name-part-type="genus" reg="Luperus">Luperus</tp:taxon-name-part> <tp:taxon-name-part taxon-name-part-type="species" reg="flaviceps">flaviceps</tp:taxon-name-part></tp:taxon-name></italic> Apfelbeck, 1912</article-title><source>Zookeys</source><day>21</day><month>07</month><year>2026</year><volume>1285</volume><fpage>167</fpage><lpage>185</lpage><pub-id pub-id-type="doi">10.3897/zookeys.1285.189385</pub-id></mixed-citation></tp:treatment-meta><tp:nomenclature><tp:taxon-name><object-id xmlns:xlink="http://www.w3.org/1999/xlink" content-type="arpha" xlink:type="simple">B207F220-F1E9-5577-B798-6B2699E7085A</object-id>
                    		<tp:taxon-name-part taxon-name-part-type="genus" reg="Luperus">Luperus</tp:taxon-name-part> <tp:taxon-name-part taxon-name-part-type="species" reg="flaviceps">flaviceps</tp:taxon-name-part>
                    	</tp:taxon-name><tp:taxon-authority>Apfelbeck, 1912</tp:taxon-authority></tp:nomenclature><tp:treatment-sec sec-type="Type locality"><title>Type locality.</title><p>Bosnia and Herzegovina, Pale near Sarajevo.</p></tp:treatment-sec><tp:treatment-sec sec-type="Type material examined (via high-quality images of type specimens)"><title>Type material examined (via high-quality images of type specimens).</title><p>Bosnia and Herzegovina • 1♀, 1 ♂, syntypes; [Sarajevo region], Pale, “bei Saraj.” [near Sarajevo]; V. Apfelbeck leg.; National Museum of Bosnia and Herzegovina, Sarajevo; • 3♀♀, paratypes; [Sarajevo region], Pale, “bei Saraj.” [near Sarajevo]; V. Apfelbeck leg.; National Museum of Bosnia and Herzegovina, Sarajevo.</p></tp:treatment-sec><tp:treatment-sec sec-type="Additional material examined"><title>Additional material examined.</title><p>Albania • 5♀♀, 1♂; Korçë County, Valamara mountain; alt. ~900 – ~1670 m; 25 Jun. 2025; M. Montagna and G. Magoga leg. • 1♀; Korçë County, Pepellash; alt. 1104 m; 27 Jun. 2025; M. Montagna and G. Magoga leg. • 1♀, 1♂; Korçë County, Radanj env., Lengatices Valley; [<named-content xmlns:xlink="http://www.w3.org/1999/xlink" content-type="dwc:verbatimCoordinates" xlink:type="simple">40°12'43.4"N, 20°37'08.9"E</named-content>]; 2 Jun. 2013; P. Vonička leg.; det. J. Bezděk; collection of J. Bezděk, Brno, Czech Republic.</p></tp:treatment-sec><tp:treatment-sec sec-type="Morphology"><title>Morphology.</title><p>Body length. Male 3.9 mm; females 4.5–5.0 mm.</p><p><bold><italic>General habitus</italic></bold>. Body elongate, weakly convex, glabrous and shiny. Elytra and ventral surface of body black, contrasting with pale yellow pronotum, head, and legs (Figs <xref ref-type="fig" rid="F3">3</xref>, <xref ref-type="fig" rid="F4">4</xref>).</p><fig id="F3" position="float" orientation="portrait"><object-id xmlns:xlink="http://www.w3.org/1999/xlink" content-type="doi" xlink:type="simple">10.3897/zookeys.1285.189385.figure3</object-id><object-id xmlns:xlink="http://www.w3.org/1999/xlink" content-type="arpha" xlink:type="simple">3C7711E1-0163-5DE2-A369-FE3F57448CA6</object-id><label>Figure 3.</label><caption><p><italic><tp:taxon-name><tp:taxon-name-part taxon-name-part-type="genus" reg="Luperus">Luperus</tp:taxon-name-part> <tp:taxon-name-part taxon-name-part-type="species" reg="flaviceps">flaviceps</tp:taxon-name-part></tp:taxon-name></italic>, male. <bold>A</bold>. Dorsal view; <bold>B</bold>. Aedeagus drawing; <bold>C</bold>. Lateral view; <bold>D</bold>. Frontal view. Scale bar: 0.7 mm.</p></caption><graphic xmlns:xlink="http://www.w3.org/1999/xlink" xlink:href="zookeys-1285-167_article-189385__-g003.jpg" id="oo_1721484.jpg" position="float" orientation="portrait" xlink:type="simple"><uri content-type="original_file" xlink:type="simple">https://binary.pensoft.net/fig/1721484</uri></graphic></fig><fig id="F4" position="float" orientation="portrait"><object-id xmlns:xlink="http://www.w3.org/1999/xlink" content-type="doi" xlink:type="simple">10.3897/zookeys.1285.189385.figure4</object-id><object-id xmlns:xlink="http://www.w3.org/1999/xlink" content-type="arpha" xlink:type="simple">1D4F5506-4202-5526-B58D-3404F7A3E0EE</object-id><label>Figure 4.</label><caption><p><italic><tp:taxon-name><tp:taxon-name-part taxon-name-part-type="genus" reg="Luperus">Luperus</tp:taxon-name-part> <tp:taxon-name-part taxon-name-part-type="species" reg="flaviceps">flaviceps</tp:taxon-name-part></tp:taxon-name></italic>, female. <bold>A</bold>. Dorsal view; <bold>B</bold>. Tignum; <bold>C</bold>. Gonocoxite; <bold>D</bold>. Spermatheca; <bold>E</bold>. Lateral view; <bold>F</bold>. Frontal view. Scale bar: 0.85 mm.</p></caption><graphic xmlns:xlink="http://www.w3.org/1999/xlink" xlink:href="zookeys-1285-167_article-189385__-g004.jpg" id="oo_1721485.jpg" position="float" orientation="portrait" xlink:type="simple"><uri content-type="original_file" xlink:type="simple">https://binary.pensoft.net/fig/1721485</uri></graphic></fig><p><bold><italic>Head</italic></bold>. Slightly narrower than pronotum; in males, width across eyes exceeds that across pronotum. In males darkened, especially along inner margins of eyes; in females, entire head yellow, although frons may sometimes be slightly darker. Eyes large and prominent. Frontal ridge broad, weakly to moderately convex. Frontal calli large, moderately elevated and wide, smooth and shining, separated from each other and from frons by a deep furrow. Vertex smooth. Antennae filiform: in males slightly longer than body; body length equal to combined length of antennomeres I–X, antennomere XI extending beyond body length; in females distinctly shorter, reaching about <sup>3</sup>/<sub>4</sub> of body length. Antennomeres I–III pale, IV slightly darkened ventrally, V–XI darkened.</p><p><bold><italic>Pronotum</italic></bold>. Nearly rectangular, weakly convex, 1.5 times wider than long. Surface smooth and glabrous, with sparse, very fine punctures; lateral margins slightly rounded; all margins bordered. Anterior and posterior angles protruding.</p><p><bold><italic>Scutellum</italic></bold> subtriangular, glabrous, and shining.</p><p><bold><italic>Elytra</italic></bold>. Elongate, parallel-sided, 0.75 times as long as the body and 1.85 times as long as wide; uniformly black, with smooth lustre; punctuation fine and irregular. Humeral calli distinct; apex rounded. Epipleura rather broad in the basal quarter, rapidly tapering by basal third of elytra, and reduced to a narrow margin in apical half of elytra.</p><p><bold><italic>Legs</italic></bold>. Entirely pale, including femora, tibiae, and tarsi; 3<sup>rd</sup> tarsomere slightly darker. Legs slender, covered with short, fine pale setae. Each claw with a small basal tooth.</p><p><bold><italic>Ventral side</italic></bold>. Black, finely punctate, sparsely pubescent. Last abdominal ventral sternite of male with deep, drop-shaped impression.</p><p><bold>Sexual dimorphism</bold>. Females larger and more robust than males, with proportionally shorter head and antennae. Head in females typically uniformly yellow, but vertex may be slightly darkened in some individuals; such darkening is weaker and less extensive than in males.</p><p><bold><italic>Aedeagus</italic></bold>. Relatively slender and elongate; median lobe with nearly parallel lateral margins, slightly narrowed basally in lateral view. Apex bifid, with apical margins curved ventrally and laterally, forming a pair of recurved apical teeth. Distinct longitudinal groove present on ventral surface, beginning near apical third and widening uniformly towards apex, merging with contour of apical processes (Fig. <xref ref-type="fig" rid="F3">3B</xref>).</p></tp:treatment-sec><tp:treatment-sec sec-type="Distribution"><title>Distribution.</title><p>Albania, Bosnia and Herzegovina, Greece (<xref ref-type="bibr" rid="B9">Beenen 2024</xref>).</p></tp:treatment-sec><tp:treatment-sec sec-type="Differential diagnosis"><title>Differential diagnosis.</title><p>This species is closely related to <italic><tp:taxon-name><tp:taxon-name-part taxon-name-part-type="genus" reg="Luperus">Luperus</tp:taxon-name-part> <tp:taxon-name-part taxon-name-part-type="species" reg="doeberli">doeberli</tp:taxon-name-part></tp:taxon-name></italic> Vela &amp; Bastazo, 2017 from south-eastern Turkey, sharing a similar bicoloured pattern. However, <italic><tp:taxon-name><tp:taxon-name-part taxon-name-part-type="genus" reg="Luperus">L.</tp:taxon-name-part> <tp:taxon-name-part taxon-name-part-type="species" reg="flaviceps">flaviceps</tp:taxon-name-part></tp:taxon-name></italic> can be distinguished by its generally larger body size (3.9–5.0 mm vs 4.3 mm in <italic><tp:taxon-name><tp:taxon-name-part taxon-name-part-type="genus" reg="Luperus">L.</tp:taxon-name-part> <tp:taxon-name-part taxon-name-part-type="species" reg="doeberli">doeberli</tp:taxon-name-part></tp:taxon-name></italic>), differences in antennal coloration (antennomeres I–IV pale vs I–VI in <italic><tp:taxon-name><tp:taxon-name-part taxon-name-part-type="genus" reg="Luperus">L.</tp:taxon-name-part> <tp:taxon-name-part taxon-name-part-type="species" reg="doeberli">doeberli</tp:taxon-name-part></tp:taxon-name></italic>), more strongly protruding pronotal angles and a distinctly margined anterior side of the pronotum (vs very weakly protruding angles and inconspicuous anterior margin). <italic><tp:taxon-name><tp:taxon-name-part taxon-name-part-type="genus" reg="Luperus">Luperus</tp:taxon-name-part> <tp:taxon-name-part taxon-name-part-type="species" reg="flaviceps">flaviceps</tp:taxon-name-part></tp:taxon-name></italic> differs from other related European <italic><tp:taxon-name><tp:taxon-name-part taxon-name-part-type="genus" reg="Luperus">Luperus</tp:taxon-name-part></tp:taxon-name></italic> mainly in having the yellow fore part of the head (in males) or entirely yellow head (in females), black elytra without metallic sheen or with only a faint lustre, and legs entirely pale. It is separated from <italic><tp:taxon-name><tp:taxon-name-part taxon-name-part-type="genus" reg="Luperus">L.</tp:taxon-name-part> <tp:taxon-name-part taxon-name-part-type="species" reg="pyrenaeus">pyrenaeus</tp:taxon-name-part></tp:taxon-name></italic> Germar, 1824 by the yellow head (vs entirely black) and larger size (3.9–5.0 mm vs. 3.6–4.6 mm), and from <italic><tp:taxon-name><tp:taxon-name-part taxon-name-part-type="genus" reg="Luperus">L.</tp:taxon-name-part> <tp:taxon-name-part taxon-name-part-type="species" reg="caucasicus">caucasicus</tp:taxon-name-part></tp:taxon-name></italic> Weise, 1879 and <italic><tp:taxon-name><tp:taxon-name-part taxon-name-part-type="genus" reg="Luperus">L.</tp:taxon-name-part> <tp:taxon-name-part taxon-name-part-type="species" reg="margaritae">margaritae</tp:taxon-name-part></tp:taxon-name></italic> Lopatin, 1990 by the entirely pale legs (vs at least hind femora basally darkened) and larger body (starting from 3.9 mm vs 3.2–3.7 mm).</p></tp:treatment-sec><tp:treatment-sec sec-type="Molecular identification"><title>Molecular identification.</title><p>Two DNA barcode sequences (<ext-link xmlns:xlink="http://www.w3.org/1999/xlink" xlink:href="http://www.boldsystems.org/index.php/Public_RecordView?processid=MEDLB1010-26" ext-link-type="uri" xlink:type="simple">MEDLB1010-26</ext-link> and <ext-link xmlns:xlink="http://www.w3.org/1999/xlink" xlink:href="http://www.boldsystems.org/index.php/Public_RecordView?processid=MEDLB1011-26" ext-link-type="uri" xlink:type="simple">MEDLB1011-26</ext-link>) are provided for the molecular identification of this species, one obtained from a male and one from a female specimen; both were collected on Valamara Mountain.</p></tp:treatment-sec><ref-list><ref id="B9"><mixed-citation xmlns:xlink="http://www.w3.org/1999/xlink" xlink:type="simple">Beenen R (2024) New nomenclatural and taxonomic acts, comments and distributional records. <tp:taxon-name><tp:taxon-name-part taxon-name-part-type="family">Chrysomelidae</tp:taxon-name-part></tp:taxon-name>: <tp:taxon-name><tp:taxon-name-part taxon-name-part-type="subfamily">Galerucinae</tp:taxon-name-part></tp:taxon-name>: <tp:taxon-name><tp:taxon-name-part taxon-name-part-type="tribe">Galerucinae</tp:taxon-name-part></tp:taxon-name>. In: Bezděk J, Sekerka L (2024) <tp:taxon-name><tp:taxon-name-part taxon-name-part-type="superfamily">Chrysomeloidea</tp:taxon-name-part></tp:taxon-name> II (<tp:taxon-name><tp:taxon-name-part taxon-name-part-type="family">Orsodacnidae</tp:taxon-name-part></tp:taxon-name>, <tp:taxon-name><tp:taxon-name-part taxon-name-part-type="family">Megalopodidae</tp:taxon-name-part></tp:taxon-name>, <tp:taxon-name><tp:taxon-name-part taxon-name-part-type="family">Chrysomelidae</tp:taxon-name-part></tp:taxon-name>). Updated and Revised Second Edition. Catalogue of Palaearctic <tp:taxon-name><tp:taxon-name-part taxon-name-part-type="order">Coleoptera</tp:taxon-name-part></tp:taxon-name>. Vol. 6/2/1. Brill, Leiden/Boston, 100–109. <ext-link xlink:href="10.1163/9789004443303_002" ext-link-type="doi" xlink:type="simple">https://doi.org/10.1163/9789004443303_002</ext-link></mixed-citation></ref></ref-list></tp:taxon-treatment>
