# Supplementary material for: Contributions to the knowledge of Albanian Chrysomelidae (Coleoptera), with the redescription of Luperus flaviceps Apfelbeck, 1912
Source: Zookeys. 2026 Jul 21;1285:167–85. doi: 10.3897/zookeys.1285.189385 (PMC13416817; doi:10.3897/zookeys.1285.189385)
Supplement: Supplementary material 1 — Occurences [file zookeys-1285-167_article-189385__-s001.xlsx]

## Sheet: Foglio1
Species	Subfamily	N individuals	Latitude (DD)	Longitude (DD)	Elevation (m s.l.m.)	Collection date (DD/MM/YY)
Altica carduorum	Galerucinae	16	40.047283	20.299478	1039.68	28.06.2025
Altica oleracea	Galerucinae	2	40.596944	20.140000	653.95	30.06.2025
Altica oleracea	Galerucinae	9	40.594722	20.142500	663.59	30.06.2025
Altica oleracea	Galerucinae	32	40.894430	20.585227	1131.24	24.06.2025
Altica oleracea	Galerucinae	6	40.781495	20.548503	1059.3	25.06.2025
Altica oleracea	Galerucinae	14	40.714444	20.094722	707.83	01.07.2025
Altica oleracea	Galerucinae	42	40.8640	20.6510	1085.06	24.06.2025
Altica oleracea	Galerucinae	32	40.711262	20.396584	630.51	24.06.2025
Altica oleracea	Galerucinae	35	40.496103	20.678539	1103.74	27.06.2025
Altica oleracea	Galerucinae	8	40.771962	20.311350	547.41	24.06.2025
Altica oleracea	Galerucinae	9	40.727875	20.506098	905.59	26.06.2025
Altica oleracea	Galerucinae	36	40.750556	20.504167	1180.85	25.06.2025
Altica oleracea	Galerucinae	1	40.220237	20.655099	1065.37	27.06.2025
Altica oleracea	Galerucinae	4	40.640054	20.599030	1274.18	26.06.2025
Altica oleracea	Galerucinae	2	40.776944	20.576667	906.02	25.06.2025
Altica oleracea	Galerucinae	24	40.783056	20.561389	950	25.06.2025
Altica oleracea	Galerucinae	1	40.632500	20.068889	181.46	30.06.2025
Aphthona sp.	Galerucinae	1	40.220237	20.655099	1065.37	27.06.2025
Aphthona parnassicola	Galerucinae	1	40.496103	20.678539	1103.74	27.06.2025
Aphthona parnassicola	Galerucinae	1	40.620735	20.642708	1230.87	26.06.2025
Aphthona euphorbiae	Galerucinae	5	40.594722	20.142500	663.59	30.06.2025
Aphthona euphorbiae	Galerucinae	1	40.640054	20.599030	1274.18	26.06.2025
Aphthona euphorbiae	Galerucinae	4	40.8640	20.6510	1085.06	24.06.2025
Aphthona euphorbiae	Galerucinae	33	40.711262	20.396584	630.51	24.06.2025
Aphthona euphorbiae	Galerucinae	1	40.496103	20.678539	1103.74	27.06.2025
Aphthona euphorbiae	Galerucinae	5	40.047283	20.299478	1039.68	28.06.2025
Aphthona euphorbiae	Galerucinae	4	40.771962	20.311350	547.41	24.06.2025
Aphthona euphorbiae	Galerucinae	3	40.596944	20.140000	653.95	30.06.2025
Aphthona euphorbiae	Galerucinae	6	40.894430	20.585227	1131.24	24.06.2025
Aphthona euphorbiae	Galerucinae	12	40.603751	20.135202	684.54	30.06.2025
Bromius obscurus	Eumolpinae	8	40.783056	20.561389	950	25.06.2025
Calomicrus circumfusus	Galerucinae	5	40.047283	20.299478	1039.68	28.06.2025
Calomicrus circumfusus	Galerucinae	4	40.763333	20.563056	828.35	25.06.2025
Calomicrus circumfusus	Galerucinae	3	40.776944	20.576667	906.02	25.06.2025
Calomicrus circumfusus	Galerucinae	1	40.783056	20.561389	950	25.06.2025
Cassida atrata	Cassidinae	1	40.785266	20.572927	931.64	25.06.2025
Cassida atrata	Cassidinae	1	40.640054	20.599030	1274.18	26.06.2025
Cassida sanguinolenta	Cassidinae	1	40.763333	20.563056	828.35	25.06.2025
Cassida sanguinolenta	Cassidinae	1	40.8640	20.6510	1085.06	24.06.2025
Cassida sanguinolenta	Cassidinae	2	40.220237	20.655099	1065.37	27.06.2025
Cassida sp.	Cassidinae	1	40.714444	20.094722	707.83	01.07.2025
Cassida sp nov	Cassidinae	1	40.715000	20.066389	608.4	01.07.2025
Cassida seladonia	Cassidinae	1	40.673378	20.571312	1410.08	26.06.2025
Cassida subreticulata	Cassidinae	21	40.714444	20.094722	707.83	01.07.2025
Cassida subreticulata	Cassidinae	1	40.713178	20.514834	1041.74	24.06.2025
Cassida subreticulata	Cassidinae	4	40.894430	20.585227	1131.24	27.06.2025
Cheilotoma musciformis	Cryptocephalinae	2	40.783056	20.561389	950	25.06.2025
Chrysolina cerealis	Chrysomelinae	1	40.894430	20.585227	1131.24	24.06.2025
Clytra atraphaxidis	Cryptocephalinae	2	40.714444	20.094722	707.83	01.07.2025
Clytra laeviuscula	Cryptocephalinae	1	40.594722	20.142500	663.59	30.06.2025
Clytra laeviuscula	Cryptocephalinae	1	40.763333	20.563056	828.35	25.06.2025
Clytra novempunctata	Cryptocephalinae	4	40.594722	20.142500	663.59	30.06.2025
Clytra novempunctata	Cryptocephalinae	3	40.047283	20.299478	1039.68	28.06.2025
Clytra novempunctata	Cryptocephalinae	1	40.632500	20.068889	181.46	30.06.2025
Clytra novempunctata	Cryptocephalinae	1	40.727875	20.506098	905.59	26.06.2025
Clytra novempunctata	Cryptocephalinae	2	40.596944	20.140000	653.95	30.06.2025
Clytra novempunctata	Cryptocephalinae	1	40.286534	20.628835	1039.19	27.06.2025
Clytra novempunctata	Cryptocephalinae	2	40.894430	20.585227	1131.24	24.06.2025
Coptocephala hellenica	Cryptocephalinae	9	40.007702	19.905094	57.39	29.06.2025
Coptocephala rubicunda	Cryptocephalinae	24	40.714444	20.094722	707.83	01.07.2025
Crepidodera aurata	Galerucinae	2	40.620735	20.642708	1230.87	26.06.2025
Crepidodera aurata	Galerucinae	5	40.783056	20.561389	950	25.06.2025
Crepidodera lamina	Galerucinae	4	40.783056	20.561389	950	25.06.2025
Crepidodera nigricoxis	Galerucinae	8	40.763333	20.563056	828.35	25.06.2025
Crepidodera nigricoxis	Galerucinae	9	40.776944	20.576667	906.02	25.06.2025
Crepidodera nitidula	Galerucinae	2	40.783056	20.561389	950	25.06.2025
Cryptocephalus bameuli	Cryptocephalinae	7	40.620735	20.642708	1230.87	26.06.2025
Cryptocephalus bameuli	Cryptocephalinae	1	40.594722	20.142500	663.59	30.06.2025
Cryptocephalus bameuli	Cryptocephalinae	4	40.640054	20.599030	1274.18	26.06.2025
Cryptocephalus bameuli	Cryptocephalinae	2	40.785266	20.572927	931.64	25.06.2025
Cryptocephalus bameuli	Cryptocephalinae	1	40.596944	20.140000	653.95	30.06.2025
Cryptocephalus bameuli	Cryptocephalinae	1	40.047283	20.299478	1039.68	28.06.2025
Cryptocephalus bipunctatus	Cryptocephalinae	18	40.763333	20.563056	828.35	25.06.2025
Cryptocephalus bipunctatus	Cryptocephalinae	1	40.286534	20.628835	1039.19	27.06.2025
Cryptocephalus bipunctatus	Cryptocephalinae	3	40.620735	20.642708	1230.87	26.06.2025
Cryptocephalus bipunctatus	Cryptocephalinae	2	40.594722	20.142500	663.59	30.06.2025
Cryptocephalus bipunctatus	Cryptocephalinae	2	40.640054	20.599030	1274.18	26.06.2025
Cryptocephalus bipunctatus	Cryptocephalinae	4	40.894430	20.585227	1131.24	24.06.2025
Cryptocephalus bipunctatus	Cryptocephalinae	2	40.8640	20.6510	1085.06	24.06.2025
Cryptocephalus bipunctatus	Cryptocephalinae	1	40.776944	20.576667	906.02	25.06.2025
Cryptocephalus bipunctatus	Cryptocephalinae	9	40.496103	20.678539	1103.74	27.06.2025
Cryptocephalus bipunctatus	Cryptocephalinae	2	40.233741	19.575124	561.41	29.06.2025
Cryptocephalus bipunctatus	Cryptocephalinae	1	40.727875	20.506098	905.59	26.06.2025
Cryptocephalus bipunctatus	Cryptocephalinae	3	40.596944	20.140000	653.95	30.06.2025
Cryptocephalus bipunctatus	Cryptocephalinae	4	40.232222	19.577222	568.87	29.06.2025
Cryptocephalus hypochaeridis	Cryptocephalinae	6	40.785266	20.572927	931.64	25.06.2025
Cryptocephalus hypochaeridis	Cryptocephalinae	3	40.781495	20.548503	1059.3	25.06.2025
Cryptocephalus hypochaeridis	Cryptocephalinae	5	40.783056	20.561389	950	25.06.2025
Cryptocephalus moraei	Cryptocephalinae	1	40.286534	20.628835	1039.19	27.06.2025
Cryptocephalus moraei	Cryptocephalinae	7	40.763333	20.563056	828.35	25.06.2025
Cryptocephalus moraei	Cryptocephalinae	8	40.620735	20.642708	1230.87	26.06.2025
Cryptocephalus moraei	Cryptocephalinae	1	40.594722	20.142500	663.59	30.06.2025
Cryptocephalus moraei	Cryptocephalinae	5	40.640054	20.599030	1274.18	26.06.2025
Cryptocephalus moraei	Cryptocephalinae	15	40.785266	20.572927	931.64	25.06.2025
Cryptocephalus moraei	Cryptocephalinae	4	40.894430	20.585227	1131.24	24.06.2025
Cryptocephalus moraei	Cryptocephalinae	11	40.714444	20.094722	707.83	01.07.2025
Cryptocephalus moraei	Cryptocephalinae	13	40.8640	20.6510	1085.06	24.06.2025
Cryptocephalus moraei	Cryptocephalinae	4	40.776944	20.576667	906.02	25.06.2025
Cryptocephalus moraei	Cryptocephalinae	5	40.711262	20.396584	630.51	24.06.2025
Cryptocephalus moraei	Cryptocephalinae	6	40.496103	20.678539	1103.74	27.06.2025
Cryptocephalus moraei	Cryptocephalinae	2	40.730430	20.610837	773.67	26.06.2025
Cryptocephalus moraei	Cryptocephalinae	4	40.047283	20.299478	1039.68	28.06.2025
Cryptocephalus moraei	Cryptocephalinae	7	40.783056	20.561389	950	25.06.2025
Cryptocephalus moraei	Cryptocephalinae	6	40.233741	19.575124	561.41	29.06.2025
Cryptocephalus moraei	Cryptocephalinae	7	40.220237	20.655099	1065.37	27.06.2025
Cryptocephalus moraei	Cryptocephalinae	1	40.727875	20.506098	905.59	26.06.2025
Cryptocephalus moraei	Cryptocephalinae	2	40.596944	20.140000	653.95	30.06.2025
Cryptocephalus nitidus	Cryptocephalinae	1	40.763333	20.563056	828.35	25.06.2025
Cryptocephalus nitidus	Cryptocephalinae	1	40.496103	20.678539	1103.74	27.06.2025
Cryptocephalus ocellatus	Cryptocephalinae	2	40.763333	20.563056	828.35	25.06.2025
Cryptocephalus ocellatus	Cryptocephalinae	3	40.776944	20.576667	906.02	25.06.2025
Cryptocephalus anticus	Cryptocephalinae	1	40.711262	20.396584	630.51	24.06.2025
Cryptocephalus pistaciae	Cryptocephalinae	1	40.232222	19.577222	568.87	29.06.2025
Cryptocephalus pygmaeus	Cryptocephalinae	1	40.714444	20.094722	707.83	01.07.2025
Cryptocephalus pygmaeus	Cryptocephalinae	9	40.047283	20.299478	1039.68	28.06.2025
Cryptocephalus pygmaeus	Cryptocephalinae	1	40.632500	20.068889	181.46	30.06.2025
Cryptocephalus sericeus	Cryptocephalinae	4	40.785266	20.572927	931.64	25.06.2025
Cryptocephalus sericeus	Cryptocephalinae	11	40.763333	20.563056	828.35	25.06.2025
Cryptocephalus sericeus	Cryptocephalinae	23	40.620735	20.642708	1230.87	26.06.2025
Cryptocephalus sericeus	Cryptocephalinae	4	40.594722	20.142500	663.59	30.06.2025
Cryptocephalus sericeus	Cryptocephalinae	12	40.894430	20.585227	1131.24	24.06.2025
Cryptocephalus sericeus	Cryptocephalinae	9	40.640054	20.599030	1274.18	26.06.2025
Cryptocephalus sericeus	Cryptocephalinae	6	40.781495	20.548503	1059.3	25.06.2025
Cryptocephalus sericeus	Cryptocephalinae	13	40.714444	20.094722	707.83	01.07.2025
Cryptocephalus sericeus	Cryptocephalinae	2	40.8640	20.6510	1085.06	24.06.2025
Cryptocephalus sericeus	Cryptocephalinae	9	40.776944	20.576667	906.02	25.06.2025
Cryptocephalus sericeus	Cryptocephalinae	1	40.496103	20.678539	1103.74	27.06.2025
Cryptocephalus sericeus	Cryptocephalinae	19	40.783056	20.561389	950	25.06.2025
Cryptocephalus sericeus	Cryptocephalinae	1	40.603751	20.135202	684.54	30.06.2025
Cryptocephalus sericeus	Cryptocephalinae	3	40.220237	20.655099	1065.37	27.06.2025
Cryptocephalus sericeus	Cryptocephalinae	2	40.727875	20.506098	905.59	26.06.2025
Cryptocephalus sericeus	Cryptocephalinae	1	40.596944	20.140000	653.95	30.06.2025
Cryptocephalus signatifrons	Cryptocephalinae	1	40.763333	20.563056	828.35	25.06.2025
Cryptocephalus trimaculatus	Cryptocephalinae	4	40.286534	20.628835	1039.19	27.06.2025
Cryptocephalus trimaculatus	Cryptocephalinae	5	40.8640	20.6510	1085.06	24.06.2025
Cryptocephalus trimaculatus	Cryptocephalinae	4	40.894430	20.585227	1131.24	24.06.2025
Cryptocephalus trimaculatus	Cryptocephalinae	4	40.711262	20.396584	630.51	24.06.2025
Cryptocephalus trimaculatus	Cryptocephalinae	3	40.496103	20.678539	1103.74	27.06.2025
Cryptocephalus trimaculatus	Cryptocephalinae	2	40.047283	20.299478	1039.68	28.06.2025
Cryptocephalus trimaculatus	Cryptocephalinae	2	40.771962	20.311350	547.41	24.06.2025
Cryptocephalus trimaculatus	Cryptocephalinae	1	40.220237	20.655099	1065.37	27.06.2025
Cryptocephalus trimaculatus	Cryptocephalinae	3	40.727875	20.506098	905.59	26.06.2025
Cryptocephalus trimaculatus	Cryptocephalinae	6	40.232222	19.577222	568.87	29.06.2025
Cryptocephalus violaceus	Cryptocephalinae	20	40.781495	20.548503	1059.3	25.06.2025
Cryptocephalus violaceus	Cryptocephalinae	3	40.763333	20.563056	828.35	25.06.2025
Cryptocephalus violaceus	Cryptocephalinae	4	40.620735	20.642708	1230.87	26.06.2025
Cryptocephalus violaceus	Cryptocephalinae	3	40.594722	20.142500	663.59	30.06.2025
Cryptocephalus violaceus	Cryptocephalinae	1	40.640054	20.599030	1274.18	26.06.2025
Cryptocephalus violaceus	Cryptocephalinae	4	40.785266	20.572927	931.64	25.06.2025
Cryptocephalus violaceus	Cryptocephalinae	2	40.776944	20.576667	906.02	25.06.2025
Cryptocephalus violaceus	Cryptocephalinae	1	40.496103	20.678539	1103.74	27.06.2025
Cryptocephalus violaceus	Cryptocephalinae	2	40.047283	20.299478	1039.68	28.06.2025
Cryptocephalus violaceus	Cryptocephalinae	7	40.783056	20.561389	950	25.06.2025
Cryptocephalus violaceus	Cryptocephalinae	1	40.596944	20.140000	653.95	30.06.2025
Dibolia cryptocephala	Galerucinae	1	40.763333	20.563056	828.35	25.06.2025
Dibolia sp.	Galerucinae	1	40.894430	20.585227	1131.24	24.06.2025
Dicladispa testacea	Cassidinae	5	40.231667	20.391389	383.74	27.06.2025
Euluperus pinicola	Galerucinae	1	40.770000	20.482778	1671.58	25.06.2025
Galeruca pomonae	Galerucinae	1	40.713871	20.359152	448.90	24.06.2025
Galeruca rufa	Galerucinae	1	40.714444	20.094722	707.83	01.07.2025
Hispa atra	Cassidinae	4	40.640054	20.599030	1274.18	26.06.2025
Labidostomis longimana	Cryptocephalinae	11	40.763333	20.563056	828.35	25.06.2025
Labidostomis longimana	Cryptocephalinae	20	40.594722	20.142500	663.59	30.06.2025
Labidostomis longimana	Cryptocephalinae	43	40.714444	20.094722	707.83	01.07.2025
Labidostomis taxicornis	Cryptocephalinae	1	40.785266	20.572927	931.64	25.06.2025
Labidostomis longimana	Cryptocephalinae	13	40.620735	20.642708	1230.87	26.06.2025
Labidostomis longimana	Cryptocephalinae	67	40.640054	20.599030	1274.18	26.06.2025
Labidostomis longimana	Cryptocephalinae	16	40.894430	20.585227	1131.24	24.06.2025
Labidostomis longimana	Cryptocephalinae	1	40.776944	20.576667	906.02	25.06.2025
Labidostomis longimana	Cryptocephalinae	9	40.496103	20.678539	1103.74	27.06.2025
Labidostomis longimana	Cryptocephalinae	5	40.220237	20.655099	1065.37	27.06.2025
Labidostomis longimana	Cryptocephalinae	2	40.596944	20.140000	653.95	30.06.2025
Labidostomis lucida	Cryptocephalinae	7	40.894430	20.585227	1131.24	24.06.2025
Labidostomis lucida	Cryptocephalinae	6	40.620735	20.642708	1230.87	26.06.2025
Labidostomis lucida	Cryptocephalinae	1	40.496103	20.678539	1103.74	27.06.2025
Lachnaia sexpunctata	Cryptocephalinae	10	40.894430	20.585227	1131.24	24.06.2025
Lachnaia sexpunctata	Cryptocephalinae	4	40.776944	20.576667	906.02	25.06.2025
Lachnaia sexpunctata	Cryptocephalinae	3	40.727875	20.506098	905.59	26.06.2025
Lachnaia sexpunctata	Cryptocephalinae	3	40.640054	20.599030	1274.18	26.06.2025
Lachnaia sexpunctata	Cryptocephalinae	1	40.781495	20.548503	1059.3	25.06.2025
Lachnaia sexpunctata	Cryptocephalinae	11	40.8640	20.6510	1085.06	24.06.2025
Lachnaia sexpunctata	Cryptocephalinae	2	40.496103	20.678539	1103.74	27.06.2025
Lachnaia sexpunctata	Cryptocephalinae	1	40.596944	20.140000	653.95	30.06.2025
Lachnaia sexpunctata	Cryptocephalinae	1	40.232222	19.577222	568.87	29.06.2025
Lilioceris lilii	Criocerinae	1	40.781495	20.548503	1059.3	25.06.2025
Longitarsus atricillus	Galerucinae	1	40.594722	20.142500	663.59	30.06.2025
Longitarsus atricillus	Galerucinae	1	40.047283	20.299478	1039.68	28.06.2025
Longitarsus atricillus	Galerucinae	25	40.714444	20.094722	707.83	01.07.2025
Longitarsus anchusae	Galerucinae	5	40.783056	20.561389	950	25.06.2025
Longitarsus luridus	Galerucinae	23	40.047283	20.299478	1039.68	28.06.2025
Longitarsus luridus	Galerucinae	16	40.620735	20.642708	1230.87	26.06.2025
Longitarsus luridus	Galerucinae	21	40.594722	20.142500	663.59	30.06.2025
Longitarsus luridus	Galerucinae	5	40.894430	20.585227	1131.24	24.06.2025
Longitarsus luridus	Galerucinae	10	40.640054	20.599030	1274.18	26.06.2025
Longitarsus luridus	Galerucinae	1	40.8640	20.6510	1085.06	24.06.2025
Longitarsus luridus	Galerucinae	17	40.496103	20.678539	1103.74	27.06.2025
Longitarsus luridus	Galerucinae	4	40.632500	20.068889	181.46	30.06.2025
Longitarsus luridus	Galerucinae	17	40.220237	20.655099	1065.37	27.06.2025
Longitarsus luridus	Galerucinae	8	40.596944	20.140000	653.95	30.06.2025
Longitarsus luridus	Galerucinae	2	40.232222	19.577222	568.87	29.06.2025
Longitarsus luridus	Galerucinae	1	40.603751	20.135202	684.54	30.06.2025
Longitarsus luridus	Galerucinae	1	40.727875	20.506098	905.59	26.06.2025
Longitarsus luridus	Galerucinae	3	40.711262	20.396584	630.51	24.06.2025
Longitarsus lycopi	Galerucinae	5	40.783056	20.561389	950	25.06.2025
Longitarsus nanus	Galerucinae	17	40.632500	20.068889	181.46	30.06.2025
Longitarsus niger	Galerucinae	2	40.711262	20.396584	630.51	24.06.2025
Longitarsus niger	Galerucinae	1	40.620735	20.642708	1230.87	26.06.2025
Longitarsus niger	Galerucinae	1	40.594722	20.142500	663.59	30.06.2025
Longitarsus niger	Galerucinae	1	40.894430	20.585227	1131.24	24.06.2025
Longitarsus niger	Galerucinae	1	40.640054	20.599030	1274.18	26.06.2025
Longitarsus niger	Galerucinae	1	40.714444	20.094722	707.83	01.07.2025
Longitarsus niger	Galerucinae	2	40.047283	20.299478	1039.68	28.06.2025
Longitarsus niger	Galerucinae	1	40.632500	20.068889	181.46	30.06.2025
Longitarsus niger	Galerucinae	1	40.771962	20.311350	547.41	24.06.2025
Longitarsus niger	Galerucinae	1	40.220237	20.655099	1065.37	27.06.2025
Longitarsus niger	Galerucinae	1	40.596944	20.140000	653.95	30.06.2025
Longitarsus niger	Galerucinae	1	40.603751	20.135202	684.54	30.06.2025
Longitarsus obliteratus	Galerucinae	1	40.594722	20.142500	663.59	30.06.2025
Longitarsus obliteratus	Galerucinae	1	40.640054	20.599030	1274.18	26.06.2025
Longitarsus obliteratus	Galerucinae	14	40.714444	20.094722	707.83	01.07.2025
Longitarsus obliteratus	Galerucinae	18	40.711262	20.396584	630.51	24.06.2025
Longitarsus obliteratus	Galerucinae	2	40.047283	20.299478	1039.68	28.06.2025
Longitarsus obliteratus	Galerucinae	10	40.632500	20.068889	181.46	30.06.2025
Longitarsus obliteratus	Galerucinae	12	40.220237	20.655099	1065.37	27.06.2025
Longitarsus obliteratus	Galerucinae	2	40.603751	20.135202	684.54	30.06.2025
Longitarsus parvulus	Galerucinae	5	40.620735	20.642708	1230.87	26.06.2025
Longitarsus parvulus	Galerucinae	9	40.894430	20.585227	1131.24	24.06.2025
Longitarsus parvulus	Galerucinae	2	40.596944	20.140000	653.95	30.06.2025
Longitarsus parvulus	Galerucinae	13	40.594722	20.142500	663.59	30.06.2025
Longitarsus parvulus	Galerucinae	52	40.640054	20.599030	1274.18	26.06.2025
Longitarsus parvulus	Galerucinae	30	40.714444	20.094722	707.83	01.07.2025
Longitarsus parvulus	Galerucinae	39	40.8640	20.6510	1085.06	24.06.2025
Longitarsus parvulus	Galerucinae	5	40.496103	20.678539	1103.74	27.06.2025
Longitarsus parvulus	Galerucinae	10	40.047283	20.299478	1039.68	28.06.2025
Longitarsus parvulus	Galerucinae	3	40.771962	20.311350	547.41	24.06.2025
Longitarsus parvulus	Galerucinae	28	40.711262	20.396584	630.51	24.06.2025
Longitarsus parvulus	Galerucinae	1	40.211303	19.578385	823.90	29.06.2025
Longitarsus parvulus	Galerucinae	1	40.776944	20.576667	906.02	25.06.2025
Longitarsus pellucidus	Galerucinae	1	40.286534	20.628835	1039.19	27.06.2025
Longitarsus pellucidus	Galerucinae	4	40.594722	20.142500	663.59	30.06.2025
Longitarsus pratensis	Galerucinae	2	40.232222	19.577222	568.87	29.06.2025
Longitarsus pratensis	Galerucinae	2	40.714444	20.094722	707.83	01.07.2025
Longitarsus pratensis	Galerucinae	16	40.711262	20.396584	630.51	24.06.2025
Longitarsus succineus	Galerucinae	2	40.220237	20.655099	1065.37	27.06.2025
Luperus flaviceps	Galerucinae	5	40.776944	20.576667	906.02	25.06.2025
Luperus flaviceps	Galerucinae	1	40.496103	20.678539	1103.74	27.06.2025
Luperus flaviceps	Galerucinae	1	40.770000	20.482778	1671.58	25.06.2025
Luperus flavipes	Galerucinae	2	40.781495	20.548503	1059.3	25.06.2025
Luperus flavipes	Galerucinae	1	40.763333	20.563056	828.35	25.06.2025
Luperus flavipes	Galerucinae	1	40.783056	20.561389	950	25.06.2025
Luperus sp.	Galerucinae	2	40.776944	20.576667	906.02	25.06.2025
Macrolenes dentipes	Cryptocephalinae	12	40.8640	20.6510	1085.06	24.06.2025
Macrolenes dentipes	Cryptocephalinae	29	40.711262	20.396584	630.51	24.06.2025
Macrolenes dentipes	Cryptocephalinae	1	40.496103	20.678539	1103.74	27.06.2025
Macrolenes dentipes	Cryptocephalinae	8	40.047283	20.299478	1039.68	28.06.2025
Macrolenes dentipes	Cryptocephalinae	2	40.632500	20.068889	181.46	30.06.2025
Macrolenes dentipes	Cryptocephalinae	7	40.727875	20.506098	905.59	26.06.2025
Macrolenes dentipes	Cryptocephalinae	1	40.007702	19.905094	57.39	29.06.2025
Neocrepidodera ferruginea	Galerucinae	13	40.594722	20.142500	663.59	30.06.2025
Neocrepidodera ferruginea	Galerucinae	1	40.894430	20.585227	1131.24	24.06.2025
Neocrepidodera ferruginea	Galerucinae	1	40.640054	20.599030	1274.18	26.06.2025
Neocrepidodera ferruginea	Galerucinae	9	40.781495	20.548503	1059.3	25.06.2025
Neocrepidodera ferruginea	Galerucinae	1	40.496103	20.678539	1103.74	27.06.2025
Neocrepidodera ferruginea	Galerucinae	6	40.783056	20.561389	950	25.06.2025
Neocrepidodera melanostoma	Galerucinae	25	40.781495	20.548503	1059.3	25.06.2025
Neocrepidodera peirolerii	Galerucinae	1	40.783056	20.561389	950	25.06.2025
Oulema melanopus	Criocerinae	1	40.781495	20.548503	1059.3	25.06.2025
Pachybrachis limbatus	Cryptocephalinae	15	40.763333	20.563056	828.35	25.06.2025
Pachybrachis limbatus	Cryptocephalinae	1	40.714444	20.094722	707.83	01.07.2025
Pachybrachis limbatus	Cryptocephalinae	2	40.776944	20.576667	906.02	25.06.2025
Pachybrachis limbatus	Cryptocephalinae	6	40.232222	19.577222	568.87	29.06.2025
Pachybrachis sinuatus	Cryptocephalinae	5	40.763333	20.563056	828.35	25.06.2025
Pachybrachis sinuatus	Cryptocephalinae	4	40.776944	20.576667	906.02	25.06.2025
Pachybrachis sinuatus	Cryptocephalinae	3	40.713871	20.359152	448.90	24.06.2025
Pachybrachis tesselatus tauricus	Cryptocephalinae	13	40.286534	20.628835	1039.19	27.06.2025
Pachybrachis tesselatus tauricus	Cryptocephalinae	3	40.8640	20.6510	1085.06	24.06.2025
Pachybrachis tesselatus tauricus	Cryptocephalinae	6	40.620735	20.642708	1230.87	26.06.2025
Pachybrachis tesselatus tauricus	Cryptocephalinae	1	40.496103	20.678539	1103.74	27.06.2025
Phyllobrotica adusta	Galerucinae	1	40.783056	20.561389	950	25.06.2025
Phyllobrotica adusta	Galerucinae	1	40.776944	20.576667	906.02	25.06.2025
Phyllotreta nigripes	Galerucinae	4	40.594722	20.142500	663.59	30.06.2025
Phyllotreta nigripes	Galerucinae	1	40.781495	20.548503	1059.3	25.06.2025
Phyllotreta nigripes	Galerucinae	8	40.603751	20.135202	684.54	30.06.2025
Phyllotreta sp.	Galerucinae	1	40.783056	20.561389	950	25.06.2025
Psylliodes brisouti	Galerucinae	2	40.783056	20.561389	950	25.06.2025
Psylliodes kiesenwetteri	Galerucinae	1	40.620735	20.642708	1230.87	26.06.2025
Psylliodes kiesenwetteri	Galerucinae	2	40.640054	20.599030	1274.18	26.06.2025
Psylliodes kiesenwetteri	Galerucinae	10	40.232222	19.577222	568.87	29.06.2025
Psylliodes kiesenwetteri	Galerucinae	2	40.783056	20.561389	950	25.06.2025
Psylliodes napi	Galerucinae	1	40.047283	20.299478	1039.68	28.06.2025
Psylliodes napi	Galerucinae	1	40.232222	19.577222	568.87	29.06.2025
Smaragdina salicina	Cryptocephalinae	1	40.785266	20.572927	931.64	25.06.2025
Smaragdina xanthaspis	Cryptocephalinae	10	40.785266	20.572927	931.64	25.06.2025
Smaragdina xanthaspis	Cryptocephalinae	15	40.763333	20.563056	828.35	25.06.2025
Smaragdina xanthaspis	Cryptocephalinae	33	40.620735	20.642708	1230.87	26.06.2025
Smaragdina xanthaspis	Cryptocephalinae	17	40.594722	20.142500	663.59	30.06.2025
Smaragdina xanthaspis	Cryptocephalinae	8	40.640054	20.599030	1274.18	26.06.2025
Smaragdina xanthaspis	Cryptocephalinae	1	40.894430	20.585227	1131.24	24.06.2025
Smaragdina xanthaspis	Cryptocephalinae	9	40.776944	20.576667	906.02	25.06.2025
Smaragdina xanthaspis	Cryptocephalinae	4	40.496103	20.678539	1103.74	27.06.2025
Smaragdina xanthaspis	Cryptocephalinae	5	40.783056	20.561389	950	25.06.2025
Smaragdina xanthaspis	Cryptocephalinae	3	40.727875	20.506098	905.59	26.06.2025
Smaragdina xanthaspis	Cryptocephalinae	12	40.596944	20.140000	653.95	30.06.2025
Sphaeroderma testaceum	Galerucinae	5	40.594722	20.142500	663.59	30.06.2025
Sphaeroderma testaceum	Galerucinae	1	40.640054	20.599030	1274.18	26.06.2025
Sphaeroderma testaceum	Galerucinae	1	40.714444	20.094722	707.83	01.07.2025
Sphaeroderma testaceum	Galerucinae	1	40.496103	20.678539	1103.74	27.06.2025
Sphaeroderma testaceum	Galerucinae	1	40.783056	20.561389	950	25.06.2025
Sphaeroderma testaceum	Galerucinae	1	40.603751	20.135202	684.54	30.06.2025
Tituboea macropus	Cryptocephalinae	2	40.594722	20.142500	663.59	30.06.2025
Tituboea macropus	Cryptocephalinae	1	40.894430	20.585227	1131.24	24.06.2025
Tituboea macropus	Cryptocephalinae	1	40.8640	20.6510	1085.06	24.06.2025
Tituboea macropus	Cryptocephalinae	3	40.711262	20.396584	630.51	24.06.2025
Tituboea macropus	Cryptocephalinae	2	40.496103	20.678539	1103.74	27.06.2025
Tituboea macropus	Cryptocephalinae	4	40.047283	20.299478	1039.68	28.06.2025
Tituboea macropus	Cryptocephalinae	1	40.596944	20.140000	653.95	30.06.2025
